# Supplementary material for: Determination of reliable reference genes for gene expression studies in Chinese chive (Allium tuberosum) based on the transcriptome profiling
Source: Sci Rep. 2021 Aug 16;11:16558. doi: 10.1038/s41598-021-95849-z (PMC8367972; doi:10.1038/s41598-021-95849-z)
Supplement: Supplementary file 1 — Supplementary Tables. [file 41598_2021_95849_MOESM1_ESM.xlsx]

## Sheet: Suppl. Table 1
Supplementary Table 1. FPKM analysis of several frequently used reference genes across various tissues in A. tuberosum
Gene_id	Flower			Inflor	Inflor2	Inflor3	Leaf	Leaf2	Leaf3	Root	Root2	Root3	Seed	Seed2	Seed3	Stem	Stem2	Stem3	NR description
	Rep1	Rep2	Rep3	Rep1	Rep2	Rep3	Rep1	Rep2	Rep3	Rep1	Rep2	Rep3	Rep1	Rep2	Rep3	Rep1	Rep2	Rep3
DN2684_c0_g1	769.04	732.83	710.09	790.72	754.25	824.75	587.2	589.64	551.28	1234.21	1808.61	1768.12	134.52	193.9	158.93	1939.94	1747.67	1449.68	ACT2, hypothetical protein Ahy_A10g048551 isoform A [Arachis hypogaea]
DN13010_c0_g1	617.78	463.18	462.31	142.93	510.41	644.61	120.23	126.47	84.01	399.8	436.35	404.7	214.72	238.25	187.46	412.1	422.05	503.76	UBQ1, ubiquitin-conjugating enzyme [Camellia sinensis]
DN17056_c0_g1	343.18	270.33	256.41	208.9	279.87	339.12	238.86	240.31	187.47	427.26	536.83	760.03	160.36	166.77	149.43	619.28	619.95	416.71	eIF1A, eukaryotic translation initiation factor 5A [Picrorhiza kurrooa]
DN2684_c0_g1	769.04	732.83	710.09	790.72	754.25	824.75	587.2	589.64	551.28	1234.21	1808.61	1768.12	1939.94	1747.67	1449.68	134.52	193.9	158.93	ACTIN 7, hypothetical protein Ahy_A10g048551 isoform A [Arachis hypogaea]
DN1186_c0_g1	940.41	742.16	714.18	553.88	620.49	756.3	494.27	490.81	469.82	666.74	708.99	889.57	269.69	323.1	238.05	698.94	716.52	738.96	eIF5A-5, PREDICTED: eukaryotic translation initiation factor 5A-5 [Musa acuminata subsp. malaccensis]
DN240_c0_g1	136.35	135.3	141.92	96.05	119.78	124.91	72.15	71.66	74.29	177.49	106.96	137.09	98.42	86.24	76.81	84.05	94.69	75.36	ubiquitin receptor RAD23d-like [Asparagus officinalis]
DN3070_c0_g1	213.07	196.12	183.04	119.63	168.29	180.15	112.23	98.3	100.88	174.52	140.91	172.19	75.41	81.61	65.17	182.49	202.31	153.93	ubiquitin-conjugating enzyme E2 variant 1C [Asparagus officinalis] >ONK61458.1 uncharacterized protein A4U43_C08F30130 [Asparagus officinalis]
DN106693_c0_g1	261.49	237.2	228.42	172.55	222.75	253.53	235.38	193.79	204.27	198.19	132.08	181.59	109.38	99.35	73.09	104.58	129.95	131.3	ubiquitin-like protein 5 [Setaria italica] >RCV36440.1 hypothetical protein SETIT_7G319200v2 [Setaria italica]
DN3070_c0_g2	218.02	175.44	187.7	162.02	212.45	244.52	145.93	152.63	122.88	254.98	240.88	305.52	58.7	78.29	70.03	210.68	207.43	225.98	ubiquitin-conjugating enzyme E2 variant 1C [Asparagus officinalis] >ONK61458.1 uncharacterized protein A4U43_C08F30130 [Asparagus officinalis]
DN10599_c1_g1	222.91	245.13	246.11	132.32	157.4	170.63	129.88	117.38	114.53	173.62	111.25	159.83	73.86	76.28	69.78	98.71	116.39	108.42	ubiquitin-conjugating enzyme E2 I [Zea mays]

## Sheet: Suppl. Table 2
	Supplementary Table 2. Comprehensive rankings of expression stability based on the FPKM values among different tissues in A. tuberosum
	Gene_id	d	CV	Normalized MAD	Shapiro-Wilk p	Flower			Inflor	Inflor2	Inflor3	Leaf	Leaf2	Leaf3	Root	Root2	Root3	Stem	Stem2	Stem3	Seed	Seed2	Seed3	NR description
	Gene_id		CV	Normalized MAD	Shapiro-Wilk p	Rep1	Rep2	Rep3	Rep1	Rep2	Rep3	Rep1	Rep2	Rep3	Rep1	Rep2	Rep3	Rep1	Rep2	Rep3	Rep1	Rep2	Rep3
1	DN47561_c0_g1	0.154045	0.130187	0.0787729	0.976	391.73	344.19	315.26	261.67	311.71	327.42	294.3	262.32	231	310.39	318.08	373.25	331.31	357.43	302.6	347.55	330.65	272.8	multiprotein-bridging factor 1a [Quercus suber]
2	DN12657_c0_g1	0.232414	0.171672	0.148809	0.951	161.45	142.72	130.8	133.36	185	185.91	161.16	131.75	162.99	133.19	125.24	187.69	176.52	205.49	127.86	181.05	120.9	138.17
3	DN253_c0_g1	0.233559	0.203248	0.105469	0.954	228.28	226.73	205.54	136.26	187.56	189.41	140.78	128.98	125.95	244.54	188.9	258.04	191.84	210.81	170.6	207.3	202.85	174.2	SKP1-like protein 1A [Asparagus officinalis] >ONK72621.1 uncharacterized protein A4U43_C04F21310 [Asparagus officinalis]
4	DN6928_c0_g1	0.234259	0.191994	0.0917148	0.902	350.76	315.07	259.15	304.12	302.6	343.52	401.72	361.1	342.36	290.48	316.24	374.4	310.98	315.69	345.09	199.66	215.67	187.82	uncharacterized protein A4U43_UnF10120 [Asparagus officinalis]
5	DN18197_c0_g1	0.272267	0.213872	0.164597	0.964	188.04	210.09	199.86	182.95	168.38	157.81	139.29	142.06	131.88	206.72	169.74	191.84	93.33	117.32	123.38	169.16	151.34	119.94	membrane steroid-binding protein 2-like [Asparagus officinalis]
6	DN2022_c2_g1	0.277006	0.2205	0.166218	0.978	164.83	162.63	119.18	98.63	154.13	146.56	119.6	132.34	93.71	110.86	158.5	179.33	188.14	203.9	113.47	138.16	120.02	132.75	uncharacterized protein A4U43_C06F2590 [Asparagus officinalis]
7	DN2292_c0_g2	0.285014	0.219202	0.110264	0.855	359.6	349.8	353.72	280.36	302.37	325.5	299.14	280.73	251.79	289.81	272.52	314.7	275.35	319.21	278.79	166.83	164.04	159.24	RGG repeats nuclear RNA binding protein A [Elaeis guineensis]
8	DN5072_c0_g1	0.287833	0.231435	0.169711	0.978	146.53	99.23	86.38	112.97	110.46	129.83	151.46	105.84	100.83	90.47	134.13	117.67	165.33	142.18	125.98	137.75	155.85	57.37
9	DN900_c0_g1	0.296159	0.262012	0.117797	0.928	323.96	270.02	263.08	217.07	269.73	304.97	224.11	236.52	196	272.34	247.45	332.65	229.68	260.14	213.01	131.98	132.95	118.23	uncharacterized protein LOC109841113 isoform X1 [Asparagus officinalis]
10	DN8079_c1_g3	0.301344	0.228267	0.188591	0.944	420.81	407.76	393.66	267.73	381.13	441.19	321.59	295.88	274.33	256	228.76	356.98	185.87	296.05	280.26	425	411.03	346.15	HMG transcription factor [Allium sativum]
11	DN25286_c0_g3	0.303182	0.232251	0.19352	0.977	258.4	203.38	190.64	141.68	264.95	304.79	159.96	158.36	144.12	237.57	196.01	212.02	239.11	176.87	216.2	226.33	193.74	130.89	putative 26S proteasome complex subunit sem1-1 [Apostasia shenzhenica]
12	DN374_c0_g1	0.311548	0.265665	0.150875	0.939	301.26	273.22	287.52	217.78	355.7	298.56	178.96	174.34	177.96	368.78	359.37	319.68	457.9	402.4	392.68	349.97	391.1	313.69	glyoxalase I homolog 1 [Allium cepa]
13	DN18728_c0_g1	0.330018	0.2691	0.132111	0.862	112.43	117.45	113.46	97.18	113.98	102.19	121.17	89.42	111.43	133.45	147.25	146.48	196.94	119.17	104.99	201.71	199.14	165.88
14	DN20328_c0_g2	0.333485	0.278297	0.163933	0.917	594.01	515	516.71	292.14	473.49	540.49	345.3	335.61	289.83	499.6	557.05	741.97	501.62	489.34	510.96	302.97	363.93	299.67	Zinc finger protein 706, partial [Cynara cardunculus var. scolymus]
15	DN5032_c1_g1	0.342541	0.279165	0.192098	0.95	240.32	215.65	221.35	167.24	216.49	244.08	217.3	174.94	147.55	228.08	273.74	275.64	312.08	258.27	200.18	118.47	119.86	110.11	nascent polypeptide-associated complex subunit alpha-like protein 1 [Asparagus officinalis]
16	DN59657_c0_g1	0.347002	0.297011	0.173695	0.955	173.38	152.74	158.74	115.18	180.27	218.74	121.09	105.27	85.27	131.86	214.33	174.97	288.07	189.91	177.79	140.36	154.97	127.36	heat- and acid-stable phosphoprotein, partial [Trifolium pratense]
17	DN12864_c0_g1	0.355899	0.287007	0.206996	0.962	216.85	180.97	252.19	210.61	330.39	299.05	176.62	182.73	229.68	276.48	243.54	269.05	212.54	316.84	289.45	135.54	113.89	126.78	Reticulon-like protein B1 [Triticum urartu]
18	DN1186_c0_g1	0.363996	0.324561	0.148219	0.928	940.41	742.16	714.18	553.88	620.49	756.3	494.27	490.81	469.82	666.74	708.99	889.57	698.94	716.52	738.96	269.69	323.1	238.05	PREDICTED: eukaryotic translation initiation factor 5A-5 [Musa acuminata subsp. malaccensis]
19	DN6964_c0_g1	0.364194	0.285608	0.224803	0.977	258.76	217.85	171.6	166.6	255.34	303.32	296.79	250.69	225.73	122.29	155.08	169.13	193.38	221.69	180.66	307	276.84	103.68
20	DN2160_c1_g1	0.368952	0.308938	0.192569	0.94	171.25	158.28	191.28	180.93	111.56	106.67	269.92	152.2	158.49	123.21	108.84	186.49	96.65	167.98	145.67	270.91	223.64	142.64
21	DN3218_c0_g1	0.386613	0.322222	0.188794	0.9	398.39	335.68	305.28	193.24	316.25	347.48	204.77	184.96	175.61	259.77	297.6	339.66	369.22	340.93	334.26	145.11	166.85	127.42	hypothetical protein DVH24_012782 [Malus domestica]
22	DN8098_c0_g1	0.396907	0.308813	0.242968	0.944	297.24	257.51	256.64	111.63	221.71	268.24	119.22	116.92	101.64	181.36	197.54	238.18	272.08	242.85	210.62	164.01	177.5	157.47	putative cold-regulated protein [Allium sativum]
23	DN16419_c1_g1	0.397025	0.31467	0.237087	0.951	369.11	315.38	360.88	404.24	322.3	300.33	314.27	283.71	326.28	240.57	179.25	194.38	222.81	220.94	214.53	145.03	170.66	124.01	glyceraldehyde-3-phosphate dehydrogenase 2, cytosolic-like [Asparagus officinalis]
24	DN258_c0_g1	0.398785	0.347043	0.194438	0.972	499.09	464.88	411.78	281.16	172.57	162.82	305.8	284.56	277.11	517.84	323.41	344.89	337.87	347.72	390.59	596.86	630.95	487.06	glutathione S-transferase, partial [Allium cepa]
25	DN12194_c1_g1	0.399981	0.342721	0.169819	0.883	397.42	321.33	343.88	345.22	391.49	407.25	193.78	214.72	211.97	290.68	184.62	205.69	197.74	198.28	244.91	190.88	172.45	125.56
26	DN4187_c0_g1	0.407378	0.310805	0.256891	0.942	420.52	368.89	403.81	263.94	363.64	419.09	264.43	256.78	220.25	410.66	616.11	571.59	507.12	517.51	347.57	246.58	279.92	310.85	uncharacterized protein A4U43_C05F32590 [Asparagus officinalis]
27	DN9485_c0_g2	0.414364	0.319818	0.238941	0.889	209.63	220.67	251.06	160.68	240.78	207.53	98.11	105.06	97.51	263.27	241.23	204.39	186.6	193.15	195.9	110.2	120.62	116.19	vacuolar-sorting receptor 1-like [Asparagus officinalis] >ONK61774.1 uncharacterized protein A4U43_C08F33450 [Asparagus officinalis]
28	DN4061_c0_g1	0.422231	0.345105	0.241416	0.97	263.83	241.38	211.28	174.25	239.45	248.24	212.2	181.89	162.21	236.7	321.87	341.52	385.32	295.01	296.09	115.24	119.42	102.93	thioredoxin-like protein YLS8 [Dendrobium catenatum]
29	DN58674_c0_g2	0.42293	0.316075	0.271892	0.929	407.47	304.68	288.72	191.1	306.88	363.38	202.11	189.72	175.82	322.57	309.19	425.47	304.42	327.62	284.57	190.11	169.24	131.32	hypothetical protein D0Y65_029016 [Glycine soja]
30	DN2255_c0_g4	0.427318	0.381966	0.142545	0.872	558.46	586.11	622.83	359.61	512.58	514.98	314.06	314.44	283.9	443.06	546.92	490.96	559.63	548.43	529.95	127.11	148.29	163.35	vacuolar protein sorting-associated protein 2 homolog 1 [Asparagus officinalis] >ONK67774.1 uncharacterized protein A4U43_C05F3630 [Asparagus officinalis]
31	DN27028_c0_g2	0.42977	0.333592	0.265109	0.944	530.36	409.58	360.55	487.9	372.68	341.74	405.18	321.89	381.3	271.64	208.21	237.96	262.28	247.65	241.32	175.07	215.33	171.68	hypothetical protein C4D60_Mb05t27050 [Musa balbisiana]
32	DN583_c0_g1	0.435878	0.346194	0.241368	0.891	308.77	269.54	263.12	278.95	317.82	304.34	236.37	240.91	231.72	271.1	189.14	246.8	122.71	147.17	143.61	108.23	115.48	100.81	outer envelope pore protein 16-3, chloroplastic/mitochondrial-like [Asparagus officinalis] >XP_020261992.1 outer envelope pore protein 16-3, chloroplastic/mitochondrial-like [Asparagus officinalis] >ONK81840.1 uncharacterized protein A4U43_C01F33410 [Asparagus officinalis]
33	DN24222_c0_g1	0.448294	0.34287	0.282921	0.942	566.51	649.35	711.15	343.57	576.52	412.65	319.67	348.28	401.1	550.72	807.75	822.88	657.2	504.36	801.09	318.59	545.17	254.37	heat shock cognate 70 kDa protein 2-like [Dorcoceras hygrometricum]
34	DN6877_c0_g1	0.452815	0.377546	0.217082	0.876	6373.46	4403.36	3537.66	4019.97	2728.29	3411.62	1742.83	2397.38	2206.56	2980.3	2332.8	2822.88	1975.47	2834.02	3973.8	2428.94	2360.8	1828.02	metallothionein MT2a [Allium sativum]
35	DN3067_c1_g1	0.457799	0.405537	0.197967	0.923	570.26	609.09	598.28	762.66	602.43	499.81	255.98	502.48	456.05	787.52	596.98	584.87	370.68	456.26	428.39	151.05	169.99	151.69	tubulin alpha-3 chain-like [Asparagus officinalis] >ONK65478.1 uncharacterized protein A4U43_C07F37520 [Asparagus officinalis]
36	DN164454_c0_g2	0.461222	0.39415	0.235259	0.955	411.42	298.77	250.1	238.17	331.63	476.65	320.89	243.2	201.28	400.26	413.87	464.48	269.37	284.7	228.41	112.32	129.14	108.96	copper transport protein ATX1 [Phoenix dactylifera]
37	DN30008_c0_g1	0.461226	0.409639	0.19545	0.918	126.53	125.12	100.94	162.08	98.67	83.08	264.91	274.76	227.7	358.9	326.07	409.63	269.9	270.04	243.22	256.95	270.23	246.35	aldehyde dehydrogenase family 2 member B7, mitochondrial-like [Ananas comosus] >OAY65831.1 Aldehyde dehydrogenase family 2 member B7, mitochondrial [Ananas comosus]
38	DN13906_c1_g1	0.461484	0.364037	0.271212	0.917	303.35	220.16	212.87	232.05	320.16	374.5	209.63	205.54	174.11	395.54	336.7	401.26	209.86	205.63	218.97	116.78	140.61	129.65
39	DN348_c1_g1	0.461897	0.399896	0.228927	0.968	720.45	583.32	508.14	393.87	679.72	867.94	371.03	378.34	272.24	506.21	530.67	607.02	444.28	566.31	492.71	170.68	211.11	198.96
40	DN89376_c0_g2	0.462775	0.387779	0.244581	0.937	395.68	388.85	389.87	223.02	278.45	275.81	189.41	180.65	163.64	308.46	239.24	293.71	213.54	271.36	217.55	103.16	108.03	101.87	eukaryotic translation initiation factor 1A [Populus trichocarpa] >XP_024441266.1 eukaryotic translation initiation factor 1A [Populus trichocarpa] >ABK94036.1 unknown [Populus trichocarpa] >PNT05205.1 hypothetical protein POPTR_014G160900 [Populus trichocarpa] >PNT05206.1 hypothetical protein POPTR_014G160900 [Populus trichocarpa] >TKS06288.1 translation initiation factor eIF-1A family protein […
41	DN4890_c1_g1	0.468362	0.388757	0.245582	0.911	242.93	206.32	167.62	155.57	434.99	485.15	191.24	220.39	178.77	173.89	271	119.61	285.65	210.83	381.17	286.43	289.42	232.29	gamma-glutamylcyclotransferase 2-2-like [Asparagus officinalis] >ONK82035.1 uncharacterized protein A4U43_C01F35460 [Asparagus officinalis]
42	DN1990_c0_g1	0.468515	0.388745	0.25989	0.971	511.4	530.9	641.71	308.01	496.86	499.53	298.45	278.6	264.9	378.66	367.48	366.87	402.6	395.93	348.91	113.47	156.23	161.2	elongation factor 2-like [Asparagus officinalis] >XP_020264944.1 elongation factor 2-like [Asparagus officinalis] >ONK69796.1 uncharacterized protein A4U43_C05F26830 [Asparagus officinalis]
43	DN11012_c0_g2	0.468719	0.372691	0.279997	0.951	514.02	560.48	578.71	334.47	430.12	448.53	287.7	261.54	255.22	382.15	342.25	380.68	530.65	434.86	431.15	154.01	168.56	135.3	unnamed protein product [Brassica oleracea]
44	DN7204_c1_g1	0.469807	0.377905	0.278169	0.977	322.35	288.28	365.28	219.2	278.75	246.45	205.81	203.49	173.16	289.76	355.91	399.82	469.22	426.88	304.26	102.33	148.77	139.71	PREDICTED: RNA-binding protein 34-like isoform X1 [Camelina sativa]
45	DN3726_c0_g1	0.473297	0.370977	0.291042	0.959	421.52	458.62	526.49	257.5	440.99	464.72	296.55	246.06	278.82	329.03	263.69	345.29	415.63	274.23	392.02	145.79	142.64	113.42	GTP-binding nuclear protein Ran-3 [Ananas comosus]
46	DN8245_c0_g1	0.474741	0.36473	0.300079	0.952	323.07	420.45	478.36	269.99	322.14	256.96	207.56	205.53	206.47	363.88	374.34	469.27	330.64	386.35	273.67	134.13	146.23	148.58	cell division cycle protein 48 homolog [Asparagus officinalis] >ONK57017.1 uncharacterized protein A4U43_C10F15700 [Asparagus officinalis]
47	DN129734_c0_g2	0.476019	0.365172	0.299404	0.94	305.11	253.41	245.28	132.28	279.38	341.33	145.07	153.67	99.09	236.14	337.14	404.03	313.92	300.78	311.24	169.11	180.27	144.24	40S ribosomal protein S24-1 [Citrus clementina] >XP_006479701.1 40S ribosomal protein S24-1 [Citrus sinensis] >ESR57285.1 hypothetical protein CICLE_v10022807mg [Citrus clementina] >ESR57286.1 hypothetical protein CICLE_v10022807mg [Citrus clementina] >KDO68696.1 hypothetical protein CISIN_1g032727mg [Citrus sinensis]
48	DN587_c0_g1	0.478158	0.439932	0.135845	0.871	554.68	450.62	514.8	406.87	533.37	535.84	216.02	239.52	241.81	561.58	589.19	731.57	546.84	505.26	546.58	137.4	144.84	130.94	Ubiquitin-conjugating enzyme/RWD-like protein [Corchorus olitorius]
49	DN12948_c3_g1	0.481919	0.38284	0.279793	0.914	237.86	224.67	203.17	157.38	172.36	183.25	168.17	178.16	167.8	169.05	316.13	352.03	315.87	344.89	290.97	102.07	110.95	108.69	N-carbamoylputrescine amidase [Asparagus officinalis]
50	DN4271_c0_g1	0.484803	0.412184	0.239935	0.913	554.12	419.08	448.23	291.77	423.35	477.74	311.72	260.61	234.44	291.74	230.53	239.4	191.75	195.3	236.75	159.5	184.96	133.15	small EDRK-rich factor 2-like [Papaver somniferum] >XP_026387937.1 small EDRK-rich factor 2-like [Papaver somniferum] >XP_026387938.1 small EDRK-rich factor 2-like [Papaver somniferum] >XP_026400885.1 small EDRK-rich factor 2-like [Papaver somniferum]
51	DN348_c2_g3	0.485838	0.431462	0.219353	0.958	511.55	462.96	423.99	284.62	564.14	669.41	294.71	310.87	220.54	390.65	416.32	387.21	379.82	441.83	354.94	92.44	114.8	124.81
52	DN2055_c0_g1	0.494796	0.40269	0.283478	0.952	422.11	482.62	550.08	290.72	320.02	345.71	210.19	247.82	225.05	435.11	298.32	378.33	421.69	432.34	378.15	115.96	124.9	109.38	Calmodulin [Vitis vinifera]
53	DN5961_c0_g1	0.496768	0.421541	0.166952	0.797	392.67	347.93	378.2	161.39	338.97	399.27	162.64	142.37	116.63	339.67	379.64	415.29	389.67	332.58	359.92	110.75	139.74	144.02	60S ribosomal protein L5-like [Asparagus officinalis]
54	DN5298_c0_g2	0.498392	0.474348	0.0592267	0.859	948.68	890.31	859.28	842.73	885.45	908.31	853.27	898.58	858.97	921.6	1403.97	1583.15	1116.96	1463.54	1067.38	85.38	129.44	132.1	hypothetical protein AQUCO_03000083v1 [Aquilegia coerulea]
55	DN347_c2_g1	0.49889	0.367109	0.334248	0.951	666.83	659.16	553.45	276.79	365.07	386.98	221.58	182.52	154.95	364.19	388.46	554.25	390.12	437.59	529.64	569.18	636.31	452.96	ABH-like cyclophilin [Eschscholzia californica]
56	DN11367_c0_g1	0.503324	0.393786	0.309463	0.95	949.32	834.77	844.3	534.68	902.91	1083.67	487.22	483.83	401.35	512.37	598.91	603.7	745.43	577.18	508.05	301	294.75	256.32	hypothetical protein BRARA_C02961 [Brassica rapa]
57	DN11091_c0_g4	0.503924	0.378361	0.328095	0.944	264.75	254.26	286.26	116.7	315.93	332.86	151.8	129.05	97.16	218.33	197.04	301.46	179.47	236	216.56	149.43	128.57	96.38
58	DN12521_c0_g1	0.510057	0.407116	0.302308	0.945	440.48	490.43	475.3	217.12	579.2	629.51	323.99	244.06	226.97	424.3	379.33	487.92	547.01	771.39	447.34	268.79	178.29	204.21	hypothetical protein DM860_006801 [Cuscuta australis]
59	DN17103_c0_g1	0.512566	0.44311	0.135704	0.781	263.28	334.1	341.43	167.92	153.74	140.76	178.97	165.33	139.47	270.59	211.86	506.27	154.6	261.4	168.48	168.65	150.62	153.64	sorbitol dehydrogenase [Asparagus officinalis] >ONK80404.1 uncharacterized protein A4U43_C01F17300 [Asparagus officinalis]
60	DN58980_c0_g1	0.51323	0.421944	0.20106	0.788	528.42	504.29	464	562.42	351.41	336.87	666.39	629.6	670.85	1354.62	570.88	778.13	509.5	528.3	373.23	429.62	420.94	339	1,2-dihydroxy-3-keto-5-methylthiopentene dioxygenase 2-like [Asparagus officinalis]
61	DN3700_c0_g1	0.514595	0.448372	0.184894	0.828	664.49	618.45	613.33	380.61	559.64	468.92	247.59	249.37	275.65	667.7	603.71	625.03	661.62	629.81	559.54	128.01	159.91	121.57	plant UBX domain-containing protein 4-like [Asparagus officinalis]
62	DN759_c0_g1	0.514672	0.436459	0.148155	0.771	284.97	252.21	269.36	110.7	265.41	324.18	123.21	122.84	114.34	128.46	116.06	101.46	151.75	130.38	150.48	131.17	135.31	111.73	pheophorbide a oxygenase, chloroplastic [Asparagus officinalis]
63	DN1936_c0_g1	0.521991	0.438989	0.276403	0.942	761.64	798.26	594.13	517.8	936.38	994.12	748.63	593.63	390.86	1330.38	1214.99	1938.84	368.99	1008.75	661.05	1458.01	1026.66	1058.95	PREDICTED: histone H1-like [Solanum tuberosum]
64	DN36142_c0_g1	0.52382	0.447147	0.26944	0.957	3077.92	2379.14	2207.19	1668.46	2944.08	3562.69	1459.03	1461.43	1227.16	1924.7	2191.3	2243.36	1958.01	2579.42	2228.6	454.03	579.48	623.25
65	DN60126_c0_g1	0.530913	0.461841	0.208064	0.841	183.73	173.18	133.38	103.91	165.18	172.11	166.64	151.35	135.45	299.74	377.58	513.39	272.79	309.03	244.7	198.21	209.71	164.2	uncharacterized protein LOC113760759 isoform X2 [Coffea eugenioides]
66	DN957_c0_g1	0.533253	0.410642	0.336791	0.952	307.29	285.02	262.1	149.18	215.56	251.85	207.73	206.57	206.83	384.16	247.56	328.14	111.75	137.77	137.17	112.79	114.95	81.02	glutaredoxin-like [Papaver somniferum] >RZC59195.1 hypothetical protein C5167_006501 [Papaver somniferum]
67	DN14067_c1_g2	0.533953	0.403737	0.317469	0.854	471.51	423.26	498.74	194.73	462.55	503.43	188.26	164.41	149.22	337.44	370.41	366.04	442.21	394.29	412.76	166.36	189.16	179.4	ribosomal protein L19 [Hyacinthus orientalis]
68	DN16028_c0_g1	0.538545	0.452908	0.283811	0.934	322.89	312.49	290.86	160.69	430.58	513.35	129.24	151.11	125.32	254.85	218.43	269.74	93.59	161.73	184.8	242.91	216.93	216.28	HMG1/2-like protein isoform X1 [Quercus suber]
69	DN8205_c0_g1	0.540469	0.40274	0.356509	0.947	270.12	219.52	244.73	212.98	239.72	293.37	123.48	116.39	95.36	296.02	164.94	169.76	293.32	305.91	409.45	119.39	145.63	136.35
70	DN7808_c0_g1	0.544785	0.466978	0.250187	0.873	184.1	239.61	198.77	191.94	158.24	163.5	124.67	136.37	121.64	256	279.96	285.2	250.62	228.8	300.4	550.26	481.88	362.61	cysteine proteinase inhibitor 12-like [Ananas comosus]
71	DN24802_c0_g1	0.551168	0.482447	0.220298	0.85	921.74	727.89	722.24	306.55	703.51	838.13	354.48	306.89	226.38	633.38	729.87	897.89	719.98	735.17	719.11	185.76	184.57	157.03	hypothetical protein B296_00013357, partial [Ensete ventricosum]
72	DN2919_c0_g1	0.556601	0.428837	0.351964	0.955	728.36	542.48	601.98	247	691.2	820.04	198.63	226.75	179.14	471.87	446.24	449.07	499.78	460.71	581.76	281.77	331.49	279.71	40S ribosomal protein S9-2 [Amborella trichopoda]
73	DN5310_c0_g1	0.557779	0.414068	0.365488	0.922	234.96	223.44	228.12	178.29	238.15	236.46	152.27	159.58	126.11	269	373.11	355.39	395.71	416.34	328.67	98.58	140.47	141.56	LOW QUALITY PROTEIN: phosphoinositide phospholipase C 4-like [Asparagus officinalis]
74	DN16520_c0_g3	0.558211	0.426867	0.352823	0.93	426.73	390.18	393.47	128.46	386.42	489.86	134.83	143.82	107.52	281.91	283.45	295.82	355.53	318.81	327.07	174.15	190.77	158.22	40S ribosomal protein S15-like isoform X1 [Asparagus officinalis]
75	DN2192_c0_g1	0.563456	0.437078	0.350662	0.941	418.51	483.74	486.9	356.15	431.24	505.92	324.94	311.77	272.05	367.28	197.68	173.75	207.97	225.29	389.93	110.35	116.46	116.75	uncharacterized protein LOC109723805 [Ananas comosus]
76	DN23706_c0_g3	0.566066	0.426007	0.359916	0.903	679.55	579.7	602.18	395.48	617.27	658.52	356.41	362.47	357.52	599.35	416.54	582.43	438.02	459.13	333.43	115.91	122.2	108.47	GF14 protein [Fritillaria agrestis]
77	DN66959_c1_g1	0.570866	0.455519	0.3329	0.913	663.29	530.48	585.22	221.25	592.74	630.52	200.55	167.88	144.42	433.69	336.91	322.8	259.46	336.38	314.67	267.35	315.35	247.55	large subunit ribosomal protein L27Ae [Salvia splendens]
78	DN2021_c0_g4	0.570938	0.49186	0.283196	0.938	733.01	927.92	1296.78	400.24	661.3	550.59	333.68	282.03	290.24	781.39	837.44	793.42	1646.14	1424	1379.15	912.43	961.83	578.24	PREDICTED: polyubiquitin-like [Gossypium raimondii] >XP_016707527.1 PREDICTED: polyubiquitin-like [Gossypium hirsutum] >PPD87364.1 hypothetical protein GOBAR_DD15699 [Gossypium barbadense]
79	DN27779_c0_g3	0.579018	0.489657	0.257405	0.829	160.27	153.03	158.11	249.34	176.97	158.76	107.55	120.29	117.12	360.8	163.4	205.79	114.04	149.43	119.79	435.92	355.39	279.94	phosphatidylglycerol/phosphatidylinositol transfer protein-like [Asparagus officinalis] >ONK64400.1 uncharacterized protein A4U43_C07F25460 [Asparagus officinalis]
80	DN13923_c0_g2	0.579783	0.425784	0.38706	0.929	569.33	492.29	521.26	189.47	521.74	626.76	188.41	170.38	140.81	400.58	341.38	351.37	524.18	415.75	448.79	245.82	249.25	207.24	PREDICTED: 40S ribosomal protein S11-like [Tarenaya hassleriana]
81	DN4810_c1_g1	0.581073	0.481776	0.320175	0.945	471.13	395.62	363.76	282.3	491.34	556.15	270.26	274.91	285.07	281.85	206.42	228.43	154.75	189.21	221.25	102.52	120.56	97.37	uncharacterized protein A4U43_C02F1660 [Asparagus officinalis]
82	DN20092_c1_g3	0.58193	0.44205	0.375278	0.951	435.23	358.48	396.18	126.45	327.81	373.54	118.91	108.12	76.62	257.81	250.8	240.29	336.05	273.7	327.99	160.09	175.65	157.65	60S ribosomal protein L37-3 [Cinnamomum micranthum f. kanehirae]
83	DN7679_c0_g2	0.58289	0.486966	0.271524	0.83	612.58	560.16	627.17	221.54	582.35	675	243.52	219.89	200.73	298.64	260.98	247.12	356.03	310.99	368.01	204.08	215.21	181	rab3 GTPase-activating protein catalytic subunit [Asparagus officinalis] >ONK74943.1 uncharacterized protein A4U43_C03F11700 [Asparagus officinalis]
84	DN3208_c1_g2	0.583674	0.46147	0.344245	0.904	466.95	464.23	541.03	168.79	406.33	471.77	157.76	145.88	119.25	306.84	243.52	277.06	272.93	248.26	252.11	159.33	203.71	200.21	unknown [Medicago truncatula]
85	DN9853_c1_g1	0.587187	0.49513	0.283884	0.862	418.63	341.07	368.66	204.61	540.48	598.54	148.57	144.1	156.07	269.27	194.76	254.25	183.41	206.17	318	214.53	191.63	149.84	uncharacterized protein A4U43_C04F33540 [Asparagus officinalis]
86	DN1895_c0_g3	0.59212	0.481871	0.338099	0.936	554.81	600.61	645.19	565.5	456.72	457.17	420.98	416.36	420.88	516.42	291.98	331.08	194.35	233.52	224.77	94.44	110.43	104.53	malate dehydrogenase [Asparagus officinalis] >ONK55276.1 uncharacterized protein A4U43_UnF5600 [Asparagus officinalis]
87	DN16309_c0_g1	0.592577	0.470514	0.339653	0.88	519.64	435.33	510.16	203.71	456.81	535.77	192.63	175.48	153.51	316.28	237.76	268.27	303.76	272.59	243.87	140.21	162.71	150.35	hypothetical protein SORBI_3001G493001 [Sorghum bicolor]
88	DN69238_c0_g2	0.600351	0.47285	0.367285	0.956	664.59	528	601.05	167.11	579.62	705.6	160.03	158.78	128.79	379.48	393.41	325.49	463.34	349.9	466.07	260.11	286.17	271.09	60S ribosomal protein L21-1 [Cinnamomum micranthum f. kanehirae]
89	DN2021_c0_g2	0.600638	0.486041	0.334643	0.888	569.54	531.04	537.94	291.68	403.98	331.3	285.37	233.55	236.47	556.49	649.91	610.99	1030.69	1039.29	744.79	382.22	421.05	249.07	PREDICTED: polyubiquitin-like [Tarenaya hassleriana]
90	DN13010_c0_g1	0.604419	0.496542	0.333203	0.912	617.78	463.18	462.31	142.93	510.41	644.61	120.23	126.47	84.01	399.8	436.35	404.7	412.1	422.05	503.76	214.72	238.25	187.46	UBQ1, ubiquitin-conjugating enzyme [Camellia sinensis]
91	DN18529_c0_g1	0.605514	0.452133	0.401065	0.963	2135.72	2353.65	2714.44	1028.46	3128.07	3347.08	1586.6	1216.22	1245.35	2253.34	2014.67	2547.46	2852.3	4124.41	3153.76	1367.77	688.13	865.45	hypothetical protein CR513_38538, partial [Mucuna pruriens]
92	DN36106_c0_g1	0.607836	0.491798	0.337506	0.883	507.48	400.43	412.15	165.27	468.58	634.39	157.13	172.22	144.62	359.83	352.23	383.89	434.9	393.06	487.25	143.78	131.05	113.65	hypothetical protein C4D60_Mb10t16330 [Musa balbisiana]
93	DN4738_c0_g1	0.614018	0.518939	0.275747	0.822	205.77	177.17	174.98	179.87	205.78	213.8	186.51	184.43	147.47	255.64	403.28	553.93	480.64	402.47	271.14	132.67	127.32	124.53
94	DN1214_c0_g1	0.614807	0.497364	0.345514	0.894	3251.12	3234.69	3548.32	1567.64	2899.81	3017.98	1220.7	1187.79	1037.11	2539.67	2403.16	2322.37	2892.98	2959.7	2417.16	450.09	526.5	512.23	Elongation factor 1-alpha, partial [Mucuna pruriens]
95	DN15406_c0_g1	0.617182	0.520274	0.282141	0.825	307.42	453.13	484.97	116.16	160.71	139.4	120.56	110.89	102.59	183.8	136.95	188.39	208.57	208.15	142.15	234.96	251.37	241.96	uncharacterized protein A4U43_C07F18320 [Asparagus officinalis]
96	DN3561_c3_g1	0.617231	0.489536	0.372988	0.953	396.6	383.63	378.6	130.95	397.44	433.77	113.9	111.88	95.62	256.13	381.63	299.25	618.08	483.9	478.32	215.56	209.46	191.61	putative 40S ribosomal protein S3 [Zostera marina]
97	DN2021_c2_g1	0.622625	0.528704	0.265514	0.806	1380.51	1318.67	1112.42	1334.2	818.17	691.27	1319.72	1214.27	1147.93	1675.13	1742.62	2159.97	3499.55	3475.91	2608.77	1156.33	974.6	866.4
98	DN68_c0_g1	0.633517	0.539867	0.274394	0.814	1305.07	988.05	936.58	797.53	1304.76	1491.52	1070.35	1168.87	918.21	1530.75	2862.89	3137.14	3775.63	3348.72	2985.25	1532.44	1568.61	1345.28	translationally-controlled tumor protein homolog isoform X1 [Asparagus officinalis]
99	DN7593_c0_g1	0.634345	0.47154	0.418502	0.93	949.7	695.34	684.49	359.67	990.46	1237.79	308.47	364.69	300.2	741.19	851.27	857.63	1037.74	999.98	1412.2	368.03	475.88	395.87	elongation factor 1-beta [Salvia splendens]
100	DN4128_c0_g1	0.640496	0.561527	0.247857	0.817	1557.18	1671.04	1806.14	1059.18	1384.68	1269.85	1337.37	1254.71	1363.54	1780.81	3008.65	2596.23	4436.27	4178.47	3151.66	1004.37	1076.98	859.04	Guanylate kinase 2, chloroplastic/mitochondrial [Dichanthelium oligosanthes]
101	DN569_c0_g2	0.643622	0.449414	0.454589	0.925	413.28	385.18	478.62	145.71	218.81	189.62	139.48	159.28	111.44	345.39	445.45	545.94	432.88	464.97	229.53	257.15	265.74	234.7	phytepsin-like isoform X1 [Asparagus officinalis] >XP_020268107.1 phytepsin-like isoform X1 [Asparagus officinalis] >ONK68066.1 uncharacterized protein A4U43_C05F7060 [Asparagus officinalis]
102	DN17056_c0_g1	0.64472	0.524744	0.356161	0.884	343.18	270.33	256.41	208.9	279.87	339.12	238.86	240.31	187.47	427.26	536.83	760.03	619.28	619.95	416.71	160.36	166.77	149.43	eukaryotic translation initiation factor 5A [Picrorhiza kurrooa]
103	DN5408_c0_g1	0.646769	0.453164	0.449364	0.895	352.49	402.46	375.53	140.27	235.11	225.47	137.52	101.68	115.71	385.35	375.19	401.98	512.66	384.45	288.43	172.99	200.54	157.33	probable phospholipid hydroperoxide glutathione peroxidase [Papaver somniferum]
104	DN14067_c1_g1	0.647663	0.496579	0.39655	0.875	759.06	579.23	574.86	255.97	686.84	832.2	229.18	228.9	187.67	575.06	516.88	522.99	522.73	588.7	701.34	156.04	184.67	164.24
105	DN17755_c0_g1	0.651661	0.507792	0.389461	0.877	556.55	430.39	442.14	177.03	479.77	639.61	165.61	185.71	136.78	394.03	438.3	434.42	689.8	530.06	562.01	153.16	164.71	141.23	40S ribosomal protein S20-1 [Phoenix dactylifera]
106	DN161974_c0_g1	0.651748	0.554315	0.284656	0.809	214.43	182.7	137.53	119.05	116.35	102.36	185.04	174.89	160.95	241.26	242.65	309.15	487.89	515.97	359.98	153.46	139.71	136.75	PREDICTED: protein ABHD11 [Nelumbo nucifera]
107	DN12865_c0_g1	0.660186	0.579829	0.282423	0.859	492.85	430.93	484.52	149.74	444.21	600.73	129.43	129.2	93.83	233.72	183.36	184.73	247.66	232.41	253.47	151.38	177.79	149.59	40S ribosomal protein S19-1-like [Phalaenopsis equestris]
108	DN14123_c0_g1	0.661867	0.564011	0.330052	0.895	806.91	859.21	856.49	241.48	1600.46	1667.74	318.45	261.21	254.87	579.79	601.31	820.97	394.86	813.85	589.28	1005.77	649.44	640.51	uncharacterized protein LOC101504461 [Cicer arietinum]
109	DN8012_c0_g1	0.662038	0.447517	0.471325	0.874	543.8	497.79	584.79	205.34	540.41	590.6	191.8	173.82	146.99	357.02	362.36	369.28	461.37	462.21	468.86	184.06	195	176.76	60S ribosomal protein L13a-4-like [Asparagus officinalis]
110	DN1962_c2_g1	0.662585	0.536963	0.365417	0.869	374.7	340.27	379	116.6	341.7	420.04	130.16	117.33	85.24	237.49	164.96	213.31	152.18	175.09	191.5	101.94	106.62	109.17	hypothetical protein C5167_032359 [Papaver somniferum]
111	DN23019_c0_g1	0.665355	0.521302	0.411209	0.957	674.03	640.69	477.59	145.84	783.48	993.91	275.22	227.26	172.36	472.39	392.64	563.63	156.52	443.83	283.39	913.65	594.66	664.65	PREDICTED: histone H1-like [Ipomoea nil]
112	DN664_c0_g1	0.666578	0.493953	0.430071	0.876	474.94	415.3	421.01	155.51	388.63	468.11	143.16	127.91	110.47	348.03	306.74	326.07	291.98	341.42	310.6	100.55	108.99	105.82	40S ribosomal protein S10-1-like [Coffea arabica] >XP_027169052.1 40S ribosomal protein S10-1-like isoform X1 [Coffea eugenioides]
113	DN100079_c0_g1	0.673317	0.483342	0.465033	0.941	1336.1	1145.68	1230.36	400.62	710.77	619.45	424.62	326.95	316.68	932.96	813.25	981.12	1312.93	1707.88	943.11	643.67	729.35	376.82	polyubiquitin [Olea europaea var. sylvestris] >XP_022886640.1 polyubiquitin [Olea europaea var. sylvestris] >AAL27563.1 polyubiquitin OUB1 [Olea europaea] >ESQ38064.1 hypothetical protein EUTSA_v10028730mg [Eutrema salsugineum]
114	DN7848_c1_g1	0.676963	0.528254	0.406282	0.881	430.06	391.24	420.82	135.69	360.32	441.46	127.06	122.99	88.71	272.59	199.84	200.97	228.86	207.81	243.51	107.51	113.2	119.71	60S ribosomal protein L30 [Asparagus officinalis] >XP_020242492.1 60S ribosomal protein L30 [Asparagus officinalis] >ONK61672.1 uncharacterized protein A4U43_C08F32380 [Asparagus officinalis] >ONK69270.1 uncharacterized protein A4U43_C05F21100 [Asparagus officinalis]
115	DN6958_c0_g1	0.677962	0.569868	0.352232	0.896	763.04	708.48	785.03	288.08	747.35	897.96	263.05	257.29	223.93	426.43	360.15	339.4	394.26	382.74	443.72	144.75	152.03	138.95	uncharacterized protein LOC113735936 [Coffea arabica]
116	DN9049_c0_g1	0.679619	0.628828	0.202133	0.84	253.6	216.23	236.13	168.08	193.2	210.47	180.73	172.37	175.88	234.58	626.8	451.68	652.1	482.2	478.62	88.2	111.72	111.65	ketol-acid reductoisomerase, chloroplastic [Asparagus officinalis]
117	DN3140_c0_g3	0.682186	0.576842	0.323639	0.833	624.26	525.19	613.06	189.5	552.56	648.74	153.04	143.27	123.56	307.05	219.17	224.08	251.11	253.11	321.93	202.86	200.85	179.55	hypothetical protein C4D60_Mb02t21150 [Musa balbisiana]
118	DN1404_c0_g4	0.682984	0.567502	0.360233	0.879	478.04	387.3	432.22	184.5	498.75	617.81	164.39	157.45	134.93	268.54	195.94	237.9	235.23	249.18	221.78	120.31	113.54	106.35	Os02g0814700, partial [Oryza sativa Japonica Group]
119	DN2021_c7_g1	0.68403	0.597485	0.302173	0.86	368.13	397.85	541.65	93.3	208.63	183.25	157.6	132.49	89.57	212.95	158.61	248.73	351.17	548.48	199.54	148.78	185.14	91.2	polyubiquitin [Olea europaea var. sylvestris] >XP_022886640.1 polyubiquitin [Olea europaea var. sylvestris] >AAL27563.1 polyubiquitin OUB1 [Olea europaea] >ESQ38064.1 hypothetical protein EUTSA_v10028730mg [Eutrema salsugineum]
120	DN10297_c0_g1	0.688317	0.537091	0.427567	0.95	1704.15	1213.64	1170.21	892.63	1884.28	2454.78	1113.26	1230.73	915.52	1603.61	2734.75	3110.03	2104.5	2448.17	2565.93	359.08	498	383.97	translationally-controlled tumor protein homolog [Asparagus officinalis]
121	DN2205_c1_g1	0.689832	0.515397	0.449791	0.911	706.46	680.04	851.82	262.61	659.46	757.15	243.6	225.46	184.86	395.99	385.35	319.13	531.3	447.76	563.02	168.81	210.22	211.58	60S ribosomal protein L3 isoform X1 [Asparagus officinalis] >XP_020247596.1 60S ribosomal protein L3 isoform X2 [Asparagus officinalis] >XP_020247597.1 60S ribosomal protein L3 isoform X3 [Asparagus officinalis]
122	DN18166_c0_g3	0.694243	0.528811	0.444333	0.93	555.19	454.05	501.66	144.36	499.62	622.98	121.25	131.21	105.13	289.5	290.74	250.71	297.41	322.12	361.5	189.78	182.59	178.06	hypothetical protein C2845_PM13G23270 [Panicum miliaceum]
123	DN17201_c2_g2	0.695002	0.602638	0.2456	0.756	1273.76	1090.76	1149.25	878.7	855.85	1021.57	1250.95	1040.84	1305.12	1575.58	2248.66	2206.37	4093.7	3683.12	2608.41	885.74	1023.72	924.97	polyubiquitin [Olea europaea var. sylvestris] >XP_022886640.1 polyubiquitin [Olea europaea var. sylvestris] >AAL27563.1 polyubiquitin OUB1 [Olea europaea] >ESQ38064.1 hypothetical protein EUTSA_v10028730mg [Eutrema salsugineum]
124	DN5892_c0_g2	0.696822	0.542876	0.412094	0.855	398.06	368.14	405.98	109.94	432.97	473.81	115.65	107.14	85.59	286.36	322.08	335.78	511.27	455.15	378	110.6	121.35	103.32	60S ribosomal protein L7a-1-like [Asparagus officinalis] >ONK72045.1 uncharacterized protein A4U43_C04F15110 [Asparagus officinalis]
125	DN14464_c0_g1	0.699074	0.518573	0.460858	0.914	908.1	703.4	747.95	218.47	818.18	992.51	191.32	223.68	146.6	507.45	601.06	532	762.56	621.9	791.4	255.18	296	279.14	PREDICTED: 60S ribosomal protein L17-2 [Vigna angularis] >KOM25460.1 hypothetical protein LR48_Vigan102s011800 [Vigna angularis]
126	DN984_c0_g1	0.71362	0.597498	0.342463	0.813	2202.48	2448.96	2371.8	2672.65	1626.93	1331.29	2513.6	2221.57	2195.46	3067.5	3294.29	3941.59	6860.5	6805.74	5426	1542.9	1219.23	1167.35	polyubiquitin-like [Helianthus annuus] >OTG28215.1 putative ubiquitin [Helianthus annuus]
127	DN9041_c0_g1	0.717011	0.603691	0.347996	0.831	714.33	607.18	471.9	537.38	840.31	878.9	445.96	550.1	409.35	1151.8	1740.7	2025.94	1433.53	1802.59	1437.71	401.42	466.1	419.02	MIP1.3 [Nicotiana benthamiana]
128	DN21636_c0_g2	0.717187	0.52877	0.476645	0.913	507.09	466.73	527.59	157.09	437.93	505.78	122.67	113.23	89.02	265.15	284.63	217.23	375.1	305.32	364.13	156.99	171.96	130.74	hypothetical protein TSUD_11990 [Trifolium subterraneum]
129	DN14981_c0_g1	0.717634	0.58452	0.389896	0.854	693.31	660.94	713.78	238.24	566.66	734.65	239.01	208.64	180.51	302.35	276.7	243.86	330.48	279.73	461.4	138.03	140.48	158.97
130	DN4715_c0_g1	0.71781	0.530501	0.4751	0.91	425.25	348.09	386.18	130.97	367.72	444	121	115.65	82.76	246.87	201.9	247.92	210.75	222.78	275.96	97.71	111.91	92.71	40S ribosomal protein S8-like [Panicum miliaceum]
131	DN31138_c0_g1	0.719711	0.546811	0.451228	0.876	501.63	433.52	506.5	160.18	462.76	561.41	147.92	136.35	114.17	252.87	233.41	242.29	294.59	268.96	275.42	125.8	135.38	127.01	60S ribosomal protein L18-3-like [Helianthus annuus] >OTG21806.1 putative 60S ribosomal protein L18 [Helianthus annuus]
132	DN22630_c1_g1	0.720446	0.635025	0.255267	0.775	1189.47	1100.88	1059.62	743.98	798.99	911.77	1208.16	1085.87	1126.32	1355.96	2489.42	1859.49	3913.91	3432.83	2527.17	680.26	859.68	793.51
133	DN3869_c0_g3	0.720914	0.593714	0.39978	0.914	659.45	753.25	604.6	188.06	295.92	343.48	230.82	192.06	170.21	391.88	454.76	526.12	247.42	258.56	346.92	112.14	106.39	96.31	macrophage migration inhibitory factor homolog isoform X2 [Prosopis alba] >XP_028767545.1 macrophage migration inhibitory factor homolog isoform X2 [Prosopis alba]
134	DN14259_c0_g2	0.725795	0.524427	0.48863	0.886	584.31	479.05	520.21	136.74	491.8	573.45	131.1	121.72	95	311.09	403.93	304.62	590.75	487.09	567.91	180.51	211.43	185.13	60S ribosomal protein L15-1 [Asparagus officinalis] >ONK59140.1 uncharacterized protein A4U43_C08F3400 [Asparagus officinalis]
135	DN76448_c0_g1	0.726054	0.61783	0.331807	0.812	881.68	831.2	596.76	573.63	1120.64	1178.71	580.48	726.45	569.81	1650.03	2452.9	2842.17	2232.59	2509.86	1879.15	579.49	844.05	720.08	RecName: Full=DnaJ protein homolog;
136	DN2031_c0_g1	0.726861	0.517698	0.498212	0.89	548.95	449.91	483.41	149.96	428.62	519.68	157.65	136.4	120.55	293.72	330.66	249.34	351.39	310.32	529.96	123.69	153.14	139.67	Ribosomal protein [Parasponia andersonii]
137	DN1682_c1_g1	0.730431	0.537878	0.486991	0.916	631.06	490.72	519.31	171.95	537.1	708.46	157.58	173.54	122.98	311.79	331.35	323.22	382.64	368.46	481.78	134.79	177.92	149.93	hypothetical protein B296_00039996 [Ensete ventricosum]
138	DN1009_c0_g1	0.748343	0.629392	0.382354	0.867	968.77	823.99	709.33	231.94	703.9	834.25	160.55	145.96	145.57	928.76	668.78	527.53	921.02	884.74	1176.47	178.04	170.74	129.96	Glutathione S-transferase/chloride channel, C-terminal [Cinnamomum micranthum f. kanehirae]
139	DN147_c0_g2	0.748884	0.524448	0.52661	0.908	539.46	458.46	490.32	134.02	512.98	620.87	132.32	142.91	103.37	326.26	332.23	341.24	348.38	330.69	394.61	143.64	163.66	150.16	PREDICTED: 60S ribosomal protein L26-1 [Vitis vinifera] >CAN72392.1 hypothetical protein VITISV_032611 [Vitis vinifera] >CAN73296.1 hypothetical protein VITISV_001956 [Vitis vinifera]
140	DN18331_c0_g1	0.754052	0.668196	0.289972	0.805	1267.6	1092.98	1113.55	611.32	1327.53	1358.54	345.81	379.47	410.23	526.21	287.36	325.16	161.78	220.37	380.87	452.44	489.19	326.14	cyclophilin [Lycoris longituba]
141	DN14691_c0_g2	0.759149	0.669645	0.277141	0.774	896.64	814.63	906.42	206.42	814.96	945.1	229.73	206.5	158.36	348.64	253.6	272.12	364.36	297.77	400.88	252.68	226.12	201.76	60S ribosomal protein L29-1 [Ananas comosus]
142	DN7186_c0_g1	0.762605	0.635275	0.411739	0.908	338.07	321.87	338.5	268.4	374.56	376.72	232.13	242.2	194.67	473.24	858.82	957.02	708.37	700.43	604.89	93.61	121.2	113.28	PREDICTED: eukaryotic initiation factor 4A-2 [Juglans regia]
143	DN3241_c0_g2	0.764844	0.658187	0.351501	0.832	406.88	344.91	339.47	233.78	329.57	353.11	274.77	260.69	210.04	444.13	699.72	849.02	1009.13	1051.08	853.36	177.88	180.96	147.59
144	DN9570_c0_g2	0.766599	0.643323	0.380222	0.829	670.23	548.68	652.05	207.23	560.2	608.66	186.52	173.67	157.24	332.43	220.99	208.14	226.57	222.83	268.92	117.65	117.83	100.37	PREDICTED: 60S acidic ribosomal protein P3-like [Musa acuminata subsp. malaccensis]
145	DN1626_c1_g1	0.771771	0.544526	0.540274	0.915	319.96	282.66	280.48	243.55	413.16	360.63	151.22	113.57	117.71	567.22	496.88	529.58	684.96	661.21	603.32	210.45	223.93	125.82	polyubiquitin-like [Lactuca sativa] >PLY66829.1 hypothetical protein LSAT_7X16760 [Lactuca sativa]
146	DN26559_c1_g1	0.779899	0.625841	0.436629	0.839	517	460.36	537.38	156.93	456.54	533.44	122.32	113	98.62	249.25	199.48	172.28	218.22	240.72	283.27	103.95	123.09	110.62	PREDICTED: 40S ribosomal protein S7-like [Musa acuminata subsp. malaccensis] >XP_018686873.1 PREDICTED: 40S ribosomal protein S7-like [Musa acuminata subsp. malaccensis]
147	DN2684_c0_g1	0.781029	0.630354	0.448326	0.892	769.04	732.83	710.09	790.72	754.25	824.75	587.2	589.64	551.28	1234.21	1808.61	1768.12	1939.94	1747.67	1449.68	134.52	193.9	158.93	ACT2, hypothetical protein Ahy_A10g048551 isoform A [Arachis hypogaea]
148	DN12048_c0_g1	0.784009	0.648598	0.399242	0.814	292.07	246.71	273.65	153.02	335.4	340.63	142.05	104.77	133.51	236.43	349.76	317.82	115.14	128.2	171.61	488.98	818.01	159.66	70 kDa peptidyl-prolyl isomerase-like isoform X1 [Asparagus officinalis] >ONK72553.1 uncharacterized protein A4U43_C04F20620 [Asparagus officinalis]
149	DN30244_c0_g2	0.786124	0.630836	0.450124	0.868	690.09	570.3	603.18	185.72	514.7	654.47	174.71	155.13	133.13	289.75	235.63	197.44	347.36	255.19	354.06	119.87	121.32	113.41	PREDICTED: 60S ribosomal protein L14-1 [Musa acuminata subsp. malaccensis] >RWW32049.1 hypothetical protein GW17_00003294 [Ensete ventricosum] >RWW75269.1 hypothetical protein BHE74_00016716 [Ensete ventricosum]
150	DN18522_c0_g2	0.787342	0.676607	0.35709	0.814	470.57	447.49	480.27	309.57	523.14	440.2	335.57	245.3	258.65	630.29	880.16	749.8	1518.75	1360.96	1275.47	302.46	376.27	168.83	polyubiquitin [Olea europaea var. sylvestris] >XP_022886640.1 polyubiquitin [Olea europaea var. sylvestris] >AAL27563.1 polyubiquitin OUB1 [Olea europaea] >ESQ38064.1 hypothetical protein EUTSA_v10028730mg [Eutrema salsugineum]
151	DN15788_c0_g2	0.787966	0.627076	0.449872	0.841	585.87	507.57	549.28	175.15	512.39	598.88	145.25	123.43	102.41	278.45	215.35	219.96	242.46	254.37	275.21	115.06	130.96	111.49	uncharacterized protein A4U43_C07F2910 [Asparagus officinalis]
152	DN25077_c0_g1	0.788252	0.667299	0.385782	0.835	660.39	556.91	514.71	791.55	644.92	709.27	748.03	765.45	630.19	1124.39	2222.64	2341.05	1804.31	2009.02	1445.46	305.02	380.39	324.64	ADP-ribosylation factor 2-like protein [Cinnamomum micranthum f. kanehirae]
153	DN553_c0_g1	0.806017	0.645507	0.459755	0.853	1052.26	936.73	984.97	272.93	994.93	1260.07	267.47	261.57	201.62	550.46	397.33	439.81	445.77	454.19	540.49	209.42	216.86	204.9	hypothetical protein Ahy_B09g095323 [Arachis hypogaea]
154	DN12865_c0_g3	0.806358	0.695517	0.364664	0.817	660.52	518.29	568.51	188.31	594.22	760.67	141.48	145.43	109.02	268.44	200	198.28	231.85	245.03	277.63	128.69	132.89	120.64	40S ribosomal protein S19-1-like [Phalaenopsis equestris]
155	DN1404_c0_g1	0.817506	0.595042	0.550651	0.895	1419.92	946.25	1099.5	295.88	1057.34	1404.74	275.65	280.6	235.07	683.65	775.75	571.65	819.5	787.9	995.2	232.39	261.57	240.94	Os02g0814700, partial [Oryza sativa Japonica Group]
156	DN88053_c0_g2	0.817669	0.631183	0.508877	0.894	747.91	655.19	692.29	208.14	547.32	651.87	198.23	165.41	135.02	331.5	259.08	290.65	321.07	342.1	402.75	103.93	109.42	98.9	PREDICTED: 60S ribosomal protein L27a-3-like [Lupinus angustifolius] >OIW17742.1 hypothetical protein TanjilG_29092 [Lupinus angustifolius]
157	DN20619_c0_g1	0.818916	0.612884	0.532492	0.893	1072.58	777.82	716.84	154.25	761.53	1051.69	186.2	190.17	122.87	525.78	520.83	549.26	631.85	666.75	704.35	178.82	205.37	174.83	60S ribosomal protein L31 [Asparagus officinalis] >ONK79042.1 uncharacterized protein A4U43_C01F2270 [Asparagus officinalis]
158	DN459_c1_g1	0.82129	0.737209	0.277041	0.767	536.1	458.22	397.62	399.19	428.19	442.56	349.63	319.45	280.26	811	1974.69	1869.3	1771.55	1566.53	1105.1	541.54	563.33	497.5	PREDICTED: zinc finger A20 and AN1 domain-containing stress-associated protein 8-like [Lupinus angustifolius] >OIW15943.1 hypothetical protein TanjilG_04478 [Lupinus angustifolius]
159	DN13126_c0_g1	0.828171	0.673028	0.478727	0.939	1047.62	1056.3	636.93	2757.26	1355.82	1211.61	1710.54	1643.08	1738.68	1605.19	1829.55	2746.4	690.81	786.02	297.67	141.88	144.87	166.74	aquaporin 2 [Allium cepa]
160	DN1936_c1_g1	0.829134	0.641579	0.51726	0.909	532.54	535.55	433.56	168.37	775.93	914.68	280	221.36	163.71	464.69	385.73	705.5	105.37	292.71	244.14	238.19	126.37	137.32	PREDICTED: histone H1-like isoform X1 [Nicotiana tomentosiformis] >XP_016462345.1 PREDICTED: histone H1-like isoform X2 [Nicotiana tabacum] >XP_016462346.1 PREDICTED: histone H1-like isoform X3 [Nicotiana tabacum] >ABP87679.1 histone H1E [Nicotiana tabacum]
161	DN1353_c0_g1	0.837046	0.769819	0.295931	0.857	822.97	661.14	689.18	401.65	1172.4	1631.81	302.07	303.61	261.96	399.45	371.64	490.2	318.95	457.31	469.77	137.2	112.5	78.22	PREDICTED: acyl-CoA-binding protein-like [Tarenaya hassleriana]
162	DN7116_c0_g2	0.848571	0.692941	0.486112	0.94	980.89	884.34	1031.22	591.64	1593.46	1570.89	682.41	466.84	423.2	821.85	560.09	703.25	180.29	324.47	525.79	158.48	68.38	83.79	Histone H1.2 [Apostasia shenzhenica]
163	DN46_c1_g2	0.85294	0.62779	0.573258	0.931	693.99	335.3	518.49	118.35	333.77	282.51	134.94	97.57	106.78	507.43	679.13	535.22	285.95	308.97	340.98	391.61	944.02	128.72	heat shock protein 81-1 isoform X2 [Asparagus officinalis]
164	DN13010_c0_g2	0.869665	0.624811	0.596259	0.898	873.42	720.09	793.12	245.63	791.55	966.08	188.2	177.93	145.7	493.14	469.5	499.6	668.78	556.64	756.12	108.07	102.19	96.52	ubiquitin-40S ribosomal protein S27a [Cicer arietinum]
165	DN10283_c1_g1	0.873641	0.705871	0.485192	0.828	354.87	284.32	273.36	186.34	277.25	224.06	158.94	163.12	171.83	473.25	551.87	531.21	1324.94	988.6	754.82	512.49	543.45	246.76	stress-related protein-like isoform X1 [Asparagus officinalis] >ONK78660.1 uncharacterized protein A4U43_C02F21120 [Asparagus officinalis]
166	DN9707_c0_g2	0.887768	0.689254	0.549385	0.894	847.71	724.97	694.48	557.98	648.32	672.74	488.51	556.13	440.34	1240.41	1676.75	2049.14	1388.48	2048.55	1471.66	158.2	175.75	146.61	glycine-rich RNA-binding protein-like [Camellia sinensis] >THF99005.1 hypothetical protein TEA_017920 [Camellia sinensis var. sinensis]
167	DN6155_c0_g2	0.915014	0.732684	0.544476	0.937	1216.44	1029.6	910.73	1683.35	547.19	549.83	2030.03	1614.97	1191.82	2259.99	2494.44	4065.32	1632.4	2894.35	980.39	137.14	179.38	190.3	PREDICTED: catalase isozyme A [Musa acuminata subsp. malaccensis]
168	DN21784_c0_g1	0.944362	0.829116	0.404454	0.798	221.87	168.8	138.63	225.82	170.06	157.33	390.38	356.85	287.93	502.97	1144.42	1445.09	762.32	971.26	561.93	233.03	281.06	235.57	protein DEHYDRATION-INDUCED 19 isoform X2 [Elaeis guineensis]
169	DN45051_c0_g1	0.956357	0.76619	0.544283	0.823	307.61	270.65	232.71	132.85	348.79	334.66	131.93	178.61	122.55	619.52	1188.66	1195.08	980.51	1230.35	877.37	282.5	426.54	429.66	YTH domain-containing family protein 2-like [Asparagus officinalis] >ONK74313.1 uncharacterized protein A4U43_C03F4960 [Asparagus officinalis]
170	DN46_c1_g1	0.962722	0.751336	0.590258	0.882	799.98	801.74	798.83	372.1	769.99	823.74	481.8	501.89	358.14	1554.96	2022.34	2855.92	1314.95	1853.39	1453.27	177.86	296.96	256.87	heat shock protein 81-1 isoform X2 [Asparagus officinalis]
171	DN37409_c0_g1	0.987024	0.844933	0.472696	0.808	974.46	828.33	462.68	680.35	442.07	528.05	415.32	583.74	310.55	2396.12	2008.29	3394.94	1663.59	2458.79	2048.08	398.87	356.01	280.56	auxin-repressed 12.5 kDa protein [Asparagus officinalis] >ONK74911.1 uncharacterized protein A4U43_C03F11380 [Asparagus officinalis]
172	DN3243_c0_g1	0.992623	0.722188	0.673606	0.9	391.25	460.84	420.59	1271.39	320.84	299.9	140.72	145.59	135.87	863.91	981.01	890.88	763.56	749.23	684.59	111.61	144.84	129.11	S-adenosylmethionine synthase [Ananas comosus]
173	DN2430_c0_g3	1.02406	0.873025	0.485238	0.774	325.75	270.7	233.87	139.73	367.99	367.31	167.3	192.79	118.93	494.12	1239.66	1327.41	1087.33	1152.45	950.35	131.8	195.6	184.56	PREDICTED: uncharacterized protein LOC104741134 [Camelina sativa]
174	DN2759_c1_g2	1.02864	0.72543	0.722524	0.901	808.19	717.65	769.83	901.74	665.93	579.75	287.24	295.33	270.94	1345.68	1550.53	1652.58	1386.8	1824.64	1894.19	90.73	122.75	116.38	Adenosylhomocysteinase [Capsicum baccatum]
175	DN6295_c0_g1	1.05527	0.87666	0.557851	0.816	329.27	340.24	261.38	336.41	315.19	173.35	102.48	400.2	277.92	797.22	738.57	1574.06	570.65	1260.17	479.58	118.44	118.22	120.98	PREDICTED: uncharacterized protein LOC103976067 [Musa acuminata subsp. malaccensis]
176	DN22630_c0_g1	1.09364	0.995623	0.338797	0.7	1133.33	1225.88	1092.88	492.34	745.34	653.62	620.05	634.88	688.7	1773.41	2495.91	2140.78	5764.21	5833.78	4275.56	805.07	638.24	577.69	polyubiquitin [Olea europaea var. sylvestris] >XP_022886640.1 polyubiquitin [Olea europaea var. sylvestris] >AAL27563.1 polyubiquitin OUB1 [Olea europaea] >ESQ38064.1 hypothetical protein EUTSA_v10028730mg [Eutrema salsugineum]
177	DN3586_c0_g1	1.11024	0.933995	0.564505	0.796	392.14	378.92	361.98	500.62	328.18	372.9	618.14	685.55	556.98	1259.36	2189.46	2556.2	2368.09	2467.28	1603.99	120.28	132.4	116.89	PREDICTED: ubiquitin-conjugating enzyme E2 10 isoform X1 [Raphanus sativus] >XP_018472519.1 PREDICTED: ubiquitin-conjugating enzyme E2 10 isoform X1 [Raphanus sativus]
178	DN459_c0_g1	1.13976	1.0066	0.480195	0.765	140.9	141	165.43	114.39	123.26	141.41	113.36	141.75	111.04	374.93	1093.25	1047.26	1605.5	956.25	924.05	266.27	374.07	341.15
179	DN1690_c0_g1	1.20922	1.10603	0.411369	0.736	1362.91	1681.82	1827.28	201.29	2204.49	2343.94	210.75	192.68	184.04	289.84	266.17	335.33	269.39	327.76	628.31	145.14	139.26	129.3	PREDICTED: histone H2B [Cucumis sativus] >KGN47176.1 hypothetical protein Csa_6G193620 [Cucumis sativus]
180	DN14937_c0_g1	1.25152	1.13583	0.306338	0.573	254.99	221.56	237.65	184.62	221.95	232.38	160.45	135.01	140.62	164.21	125.52	128.07	115.19	105.49	92.86	790.74	1366.7	288.74	heat shock 70 kDa protein-like [Vigna unguiculata]
181	DN2546_c1_g1	1.30277	1.19959	0.376691	0.659	1910.4	3018.74	897.66	3722.61	1120.85	1121.56	1687.19	2227.21	869.32	1641.87	1548.85	2404.78	1617.14	1377.71	10135.7	6549.86	5842.02	18415.4	hypothetical protein GLYMA_13G018000 [Glycine max]
182	DN169426_c0_g1	1.40511	1.3076	0.409656	0.689	284.34	215.99	198.12	517.8	287.84	370.84	489.32	447.89	461.85	6002.71	3207.52	3678.92	1274.05	2287.29	1403.54	262.37	274.69	323.67	trans-resveratrol di-O-methyltransferase-like isoform X1 [Asparagus officinalis] >ONK57098.1 uncharacterized protein A4U43_C10F16600 [Asparagus officinalis]
183	DN4106_c1_g1	1.41149	1.33936	0.319877	0.69	1514.1	1689.05	2008.56	140.23	2525.88	2784.98	143.57	143.54	124.78	312.37	132.51	171.93	76.78	135.44	360.77	130.83	94.66	100.61	histone H2B isoform X2 [Cucurbita moschata]
184	DN26385_c0_g1	1.4119	1.32639	0.376458	0.696	1694.68	1563.1	1796.89	153.3	2360.2	2916.92	170.09	124.72	105.09	334.21	134.23	192.59	79.14	154.09	362.67	139.96	97.05	112.41	hypothetical protein Saspl_026433 [Salvia splendens]
185	DN27738_c0_g1	1.41441	1.30454	0.401343	0.629	2967.64	4274.27	1360.36	5557.41	1505.05	1750.97	2819.76	3457.92	1234.99	2049.55	2045.41	2478.55	2020.45	1666.82	15360.8	8977.88	7508.9	29459.4	hypothetical protein CQW23_31306 [Capsicum baccatum]
186	DN129153_c2_g1	1.43191	1.30879	0.497422	0.7	585.04	420.03	314.35	831.95	486.98	685.41	767.15	765.03	705.27	9825.66	5240.73	6448.97	2238.42	3901.61	2486.34	274.2	327.35	411.59	trans-resveratrol di-O-methyltransferase-like [Asparagus officinalis] >ONK67228.1 uncharacterized protein A4U43_C06F17970 [Asparagus officinalis]
187	DN2546_c0_g1	1.45576	1.33444	0.435302	0.614	1048.24	1712.67	500.45	2099.81	554.86	646.88	1200.14	1279.31	481.57	810.42	899.05	1079.87	1019.72	735.65	5787.57	3654.33	2873.31	12270.8	hypothetical protein DVH24_037522 [Malus domestica]
188	DN7194_c0_g2	1.49374	1.34877	0.541992	0.656	1881.32	467.07	465.9	142.76	489.58	445.95	127.56	126.43	195.12	187.39	310.65	235.41	389.21	180.4	699.9	2379.06	3826.18	568.69	class I heat shock-like protein [Cinnamomum micranthum f. kanehirae]
189	DN37404_c0_g1	1.54467	1.41291	0.538958	0.685	575.11	531.4	363.39	90.46	162.85	226.93	240.28	320.43	163.54	3617.98	8995.8	9358.47	11117.8	10015.3	6487.44	197.8	244.45	200.33
190	DN14652_c0_g1	1.57103	1.46234	0.448132	0.641	317.92	219.08	191.71	427.97	249.36	322.21	429.01	361.33	348.84	6258.65	3085.54	3524.89	940.76	1648.49	1084.7	181.27	188.99	200.21	trans-resveratrol di-O-methyltransferase-like [Asparagus officinalis] >ONK67228.1 uncharacterized protein A4U43_C06F17970 [Asparagus officinalis]
191	DN4379_c0_g1	1.57809	1.49904	0.37361	0.678	4665.57	5156.5	6073.36	202.14	8630.91	9131.03	201.4	210.52	149.22	541.02	250.95	301.36	220.81	236.4	1057.51	245.53	151.31	159.68	U11/U12 small nuclear ribonucleoprotein 59 kDa protein-like [Elaeis guineensis]
192	DN49189_c0_g1	1.63578	1.54836	0.364969	0.619	508.58	375.63	332.8	784.39	426.65	523.82	699.33	656.12	647.91	13278.8	5943.5	7416	1780.39	3208.57	1915.94	408.85	419.25	474.58	trans-resveratrol di-O-methyltransferase-like [Asparagus officinalis] >ONK57105.1 uncharacterized protein A4U43_C10F16670 [Asparagus officinalis]
193	DN96756_c0_g1	1.64822	1.57589	0.292803	0.616	158.38	88.1	107.11	214.99	158.32	183.29	278.38	240.05	232.17	4939.13	2489.62	3259	633.14	1165.16	682.45	157.91	174.88	201.99	trans-resveratrol di-O-methyltransferase-like [Asparagus officinalis] >ONK67228.1 uncharacterized protein A4U43_C06F17970 [Asparagus officinalis]
194	DN735_c0_g1	1.6684	1.43918	0.775087	0.666	211.42	158.95	177.26	465.08	1296.84	1402.16	747.77	839.21	957.1	6143.59	4864.48	3426.4	61.64	48.99	420.15	341.62	172.4	295.39
195	DN7194_c1_g1	2.04948	1.96366	0.300645	0.496	1675.97	441.87	413.49	573.27	646.1	450.82	371	311.15	476.28	183.22	231.38	184.28	429.99	233.37	375.21	7589.31	9962.03	531.56	chaperone [Agave tequilana]
196	DN58153_c0_g1	2.12525	2.049	0.23479	0.487	1229.86	284.91	219.57	412.12	355.3	256.83	303.64	240.49	310.41	106.44	158.88	116.36	293.18	119.66	254.51	6037.21	7357.24	319.28	uncharacterized protein A4U43_C01F30830 [Asparagus officinalis]
197	DN129723_c0_g1	2.20201	2.11602	0.315997	0.479	1440.91	333.27	333.69	451.32	455.27	355.21	277.21	181.51	357.71	167.66	178.38	146.25	386.37	206.54	324.72	7846.95	10099	450.73	18.2 kDa class I heat shock protein [Citrus clementina] >ESR48810.1 hypothetical protein CICLE_v10032971mg [Citrus clementina]

## Sheet: Suppl. Table 3
Supplementary Table 3. Primers used for validation experiments
Primer Name	Sequences (5' --> 3')	Amplicon Size (bp)	Gene No.
Atu61	TCATGCAAGCTCGTATGGAT	152	DN47561_c0_g1
Atu62	TTTCACTCCAAGCACCCTCT
Atu63	CTCAACGCTCCACCGTTACT	176	DN12657_c0_g1
Atu64	AGCCAACCAAAAATTCCACT
Atu65	GGGATGCCGATTTTGTTAAA	149	DN253_c0_g1
Atu66	TTTCCGGATCTCTTCTGGTG
Atu67	GGTGCTTTCAAATCCATGCT	150	DN6928_c0_g1
Atu68	ATGCAAGCAATGCTATCACG
Atu69	TTCTAGCTCGAAGGGTCCAA	150	DN18197_c0_g1
Atu70	GATGTCACCCAGAGCAGGAT
Atu71	GGTAGCTGGTTCACCTTGGA	159	DN2022_c2_g1
Atu72	AATTCCCCTGATGGTGATGA
Atu73	CAACCGAAACGAGAATGGTT	152	DN2292_c0_g2
Atu74	CGGCATCTCCTTCAACATTT
Atu77	AACAATGCAGGGCCATTAAG	167	DN900_c0_g1
Atu78	CCGAAATCGATGAAGAATGG
Atu79	AAAAGCAAAAGCTGCAAAGG	150	DN8079_c1_g3
Atu80	CACTTATCACCAGCGGCTTT
Atu81	GGATCTTTTCGAGGATGACG	150	DN25286_c0_g3
Atu82	TTCCTTAGCTGCAGGGAGAA
Atu83	TCAAGGAAAGCGGTGATCTT	154	DN374_c0_g1
Atu84	AGGGCAATGCTTATGGACAG
Atu89	TCTGACGAGGAGCATTTTGA	153	DN17056_c0_g1
Atu90	ATGCTTGCCTGTTTTGGAAG
Atu91	GGGCATCTGAATCTCTCAGC	151	DN2684_c0_g1
Atu92	TCGTCCGTGACATCAAAGAA
Atu61	TCCACTACCACCACCTCCTC	153	DN3791_c0_g1
Atu62	CAATGTGGTAGCCAAGCTGA
Atu63	CGTACATTACGGGCAAAGGT	161	DN7889_c0_g1
Atu64	ACCAGCTGCAGCAGAAAAAT
Atu65	GAGCTAATGGGCAATGGAAA	145	DN4756_c1_g1
Atu66	ACTCGCCGGTTAGGTAGGAT
Atu73	CGTGAGACAAAACCTGCTGA	150	DN10141_c0_g1
Atu74	CTGGGATGCAAACTCATCCT
Atu75	AAGGTCCTCGTGTTCCTCCT	149	DN7391_c1_g1
Atu76	AAACGATTGCAGAAGGTTCG
